# Supplementary material for: Dissecting Bonding Interactions in Cysteine Dimers
Source: Molecules. 2022 Dec 7;27(24):8665. doi: 10.3390/molecules27248665 (PMC9786917; doi:10.3390/molecules27248665)
Supplement: Supplementary file 1 [file molecules-27-08665-s001.zip]

Archive with 1 entries (1 files):
- molecules-2059908-supplementary.pdf
